# Supplementary material for: Two new hybrids of the genus Diplazium (Athyriaceae) from Japan
Source: PhytoKeys. 2021 Feb 1;172:39–55. doi: 10.3897/phytokeys.172.60660 (PMC7870639; doi:10.3897/phytokeys.172.60660)
Supplement: XML Treatment for Diplazium × kanayamaense [file phytokeys.172.60660-treatment1.xml]

<!DOCTYPE tp:taxon-treatment
  PUBLIC "-//TaxonX//DTD Taxonomic Treatment Publishing DTD v0 20100105//EN" "tax-treatment-NSO.dtd">
<tp:taxon-treatment xmlns:tp="http://www.plazi.org/taxpub"><tp:treatment-meta><kwd-group><label>Taxon classification</label><kwd><named-content xmlns:xlink="http://www.w3.org/1999/xlink" content-type="kingdom">Plantae</named-content></kwd><kwd><named-content xmlns:xlink="http://www.w3.org/1999/xlink" content-type="order">Polypodiales</named-content></kwd><kwd><named-content xmlns:xlink="http://www.w3.org/1999/xlink" content-type="family">Athyriaceae</named-content></kwd></kwd-group><mixed-citation publication-type="journal"><person-group><name><surname>Hori</surname><given-names>Kiyotaka</given-names></name><name><surname>Kanemitsu</surname><given-names>Hironobu</given-names></name></person-group><article-title>Two new hybrids of the genus <italic><tp:taxon-name><tp:taxon-name-part taxon-name-part-type="genus" reg="Diplazium">Diplazium</tp:taxon-name-part></tp:taxon-name></italic> (<tp:taxon-name><tp:taxon-name-part taxon-name-part-type="family">Athyriaceae</tp:taxon-name-part></tp:taxon-name>) from Japan</article-title><source>PhytoKeys</source><day>01</day><month>2</month><year>2021</year><volume>172</volume><fpage>39</fpage><lpage>55</lpage><pub-id pub-id-type="doi">10.3897/phytokeys.172.60660</pub-id></mixed-citation></tp:treatment-meta><tp:nomenclature><tp:taxon-name><object-id xmlns:xlink="http://www.w3.org/1999/xlink" content-type="arpha" xlink:type="simple">D3F879F9-7BD7-5853-89A8-CA41A31B007C</object-id>
              <tp:taxon-name-part taxon-name-part-type="genus" reg="Diplazium">Diplazium</tp:taxon-name-part>
              <tp:taxon-name-part taxon-name-part-type="hybrid-sign">×</tp:taxon-name-part>
              <tp:taxon-name-part taxon-name-part-type="species" reg="kanayamaense">kanayamaense</tp:taxon-name-part>
            </tp:taxon-name><tp:taxon-authority>K. Hori &amp; H. Kanemitsu</tp:taxon-authority><tp:taxon-status xmlns:xlink="http://www.w3.org/1999/xlink" xlink:type="simple">hyb. nov.</tp:taxon-status><xref ref-type="fig" rid="F3">Figure 3</xref></tp:nomenclature><tp:treatment-sec sec-type="diagnosis" id="SECID0EWYAG"><title>Diagnosis.</title><p><tp:taxon-name><tp:taxon-name-part taxon-name-part-type="genus" reg="Diplazium">Diplazium</tp:taxon-name-part> <tp:taxon-name-part taxon-name-part-type="hybrid-sign">×</tp:taxon-name-part> <tp:taxon-name-part taxon-name-part-type="species" reg="kanayamaense">kanayamaense</tp:taxon-name-part></tp:taxon-name> has been determined to be similar to <tp:taxon-name><tp:taxon-name-part taxon-name-part-type="genus" reg="Diplazium">D.</tp:taxon-name-part> <tp:taxon-name-part taxon-name-part-type="hybrid-sign">×</tp:taxon-name-part> <tp:taxon-name-part taxon-name-part-type="species" reg="toriianum">toriianum</tp:taxon-name-part></tp:taxon-name> in having 1-pinnate pinnatifid pinnae curved to an apex. However, lobes of <tp:taxon-name><tp:taxon-name-part taxon-name-part-type="genus" reg="Diplazium">D.</tp:taxon-name-part> <tp:taxon-name-part taxon-name-part-type="hybrid-sign">×</tp:taxon-name-part> <tp:taxon-name-part taxon-name-part-type="species" reg="toriianum">toriianum</tp:taxon-name-part></tp:taxon-name> are obtuse at the apex and scales are more entire on the margin. In contrast, lobes of <tp:taxon-name><tp:taxon-name-part taxon-name-part-type="genus" reg="Diplazium">D.</tp:taxon-name-part> <tp:taxon-name-part taxon-name-part-type="hybrid-sign">×</tp:taxon-name-part> <tp:taxon-name-part taxon-name-part-type="species" reg="kanayamaense">kanayamaense</tp:taxon-name-part></tp:taxon-name> are acute at the apex and scales show small projections on their margins.</p><fig id="F3" position="float" orientation="portrait"><object-id xmlns:xlink="http://www.w3.org/1999/xlink" content-type="doi" xlink:type="simple">10.3897/phytokeys.172.60660.figure3</object-id><object-id xmlns:xlink="http://www.w3.org/1999/xlink" content-type="arpha" xlink:type="simple">041EB260-925F-5137-BDD4-D09861557B9E</object-id><label>Figure 3.</label><caption><p><tp:taxon-name><tp:taxon-name-part taxon-name-part-type="genus" reg="Diplazium">Diplazium</tp:taxon-name-part> <tp:taxon-name-part taxon-name-part-type="hybrid-sign">×</tp:taxon-name-part> <tp:taxon-name-part taxon-name-part-type="species" reg="kanayamaense">kanayamaense</tp:taxon-name-part></tp:taxon-name> K.Hori &amp; H.Kanemitsu <bold>A</bold> lower stipe scale <bold>B</bold> habit <bold>C</bold> detail of abaxial pinnule <bold>A–C</bold> from the holotype (KAG151589 (illustration by K. Hori).</p></caption><graphic xmlns:xlink="http://www.w3.org/1999/xlink" xlink:href="phytokeys-172-039-g003.jpg" position="float" orientation="portrait" xlink:type="simple" id="oo_504158.jpg"><uri content-type="original_file" xlink:type="simple">https://binary.pensoft.net/fig/504158</uri></graphic></fig></tp:treatment-sec><tp:treatment-sec sec-type="material" id="SECID0ES2AG"><title>Type.</title><p>Japan. Kyushu: Fukuoka Prefecture, Fukuoka City, Sawara-ku, Mt. Kanayama, <named-content xmlns:xlink="http://www.w3.org/1999/xlink" content-type="dwc:verbatimCoordinates" xlink:type="simple"><named-content content-type="geo-json" specific-use="{&#34;type&#34;:&#34;Point&#34;,&#34;coordinates&#34;:[130.323214,33.476636]}" id="NCID0E22AG" xlink:type="simple">33°28'35.89"N, 130°19'23.57"E</named-content></named-content>, alt. 700 m, semi-evergreen forest near streams containing <italic><tp:taxon-name><tp:taxon-name-part taxon-name-part-type="genus" reg="Carpinus">Carpinus</tp:taxon-name-part> <tp:taxon-name-part taxon-name-part-type="species" reg="laxiflora">laxiflora</tp:taxon-name-part></tp:taxon-name></italic> (Siebold et Zucc.) Blume, <italic><tp:taxon-name><tp:taxon-name-part taxon-name-part-type="genus" reg="Neolitsea">Neolitsea</tp:taxon-name-part> <tp:taxon-name-part taxon-name-part-type="species" reg="sericea">sericea</tp:taxon-name-part></tp:taxon-name></italic> (Blume) Koidz., <italic><tp:taxon-name><tp:taxon-name-part taxon-name-part-type="genus" reg="Quercus">Quercus</tp:taxon-name-part> <tp:taxon-name-part taxon-name-part-type="species" reg="acuta">acuta</tp:taxon-name-part></tp:taxon-name></italic> Thunb and <italic><tp:taxon-name><tp:taxon-name-part taxon-name-part-type="genus" reg="Stewartia">Stewartia</tp:taxon-name-part> <tp:taxon-name-part taxon-name-part-type="species" reg="pseudocamellia">pseudocamellia</tp:taxon-name-part></tp:taxon-name></italic> Maxim., on soil, 4 Jul 2020, <italic>H. Kanemitsu 3746</italic> (holotype: <named-content xmlns:xlink="http://www.w3.org/1999/xlink" content-type="dwc:institutional_code" xlink:type="simple">KAG</named-content> 151589).</p></tp:treatment-sec><tp:treatment-sec sec-type="description" id="SECID0ET4AG"><title>Description.</title><p><italic>Terrestrial summergreen fern</italic>. <italic>Rhizomes</italic>: creeping, non-branched, black, 10–15 × 0.5–0.8 cm in diam., closely set with roots and persistent, densely clothed with old stipe bases, glabrous; <italic>fronds</italic>: 2–5 per rhizome; <italic>stipes</italic>: purplish-green, 8–11 × 0.2–0.3 cm in diam., glabrous in middle to upper sections, sparsely clothed with dark brown scales (2.0–4.0 × 0.5–1.0 mm, with small projection on margin) of basal sections, lanceolate; <italic>blades</italic>: fresh green on adaxial surface, 1-pinnate pinnatifid, 1-pinnate at the apex, 15–26.5 × 8–23 cm, ovate; <italic>rachises</italic>: purplish-green, glabrous; <italic>pinnae</italic>: 9–10 pairs, ascending, lanceolate, alternate or opposite, petiolated (2–4 mm long), serrate to lobed, curved from base to apex, acute at the apex, sessile near the apex of blades, widely spaced, lowest pair slightly reduced or the same as second, second lowest pair usually largest, 15–17 cm × 1.5–3 cm; <italic>pinnules</italic>: alternate, 9–10 pairs on the basal sections of the blade, reduced distally, ovate to lanceolate, entirely to shallowly serrated, acute at apex in basal part of blade, obtuse at the apex in the middle section of blades, vein-free, single or double, close to or reaching to the margin, 5–7 pairs in the middle lobe; <italic>the most basiscopic pinnules on the lowest pinnae</italic>: occasionally absent, clearly short, independent from the costa, 2–10 mm × 1.5–4.0 mm; <italic>sori</italic>: long linear- or J-shaped, 1.0–3.0 mm long, on the middle of veinlets, 4–10 pairs per ultimate segment, persistent; <italic>indusia</italic>: cloudy white or brown, same shape as sori, entire, persistent; <italic>spores</italic>: absent or irregular-shaped, abortive.</p></tp:treatment-sec><tp:treatment-sec sec-type="etymology" id="SECID0ER5AG"><title>Etymology.</title><p>The name derives from Mt. Kanayama, Sawara-ku, Fukuoka City, Fukuoka Prefecture, west Japan, where <tp:taxon-name><tp:taxon-name-part taxon-name-part-type="genus" reg="Diplazium">Diplazium</tp:taxon-name-part> <tp:taxon-name-part taxon-name-part-type="hybrid-sign">×</tp:taxon-name-part> <tp:taxon-name-part taxon-name-part-type="species" reg="kanayamaense">kanayamaense</tp:taxon-name-part></tp:taxon-name> was initially found.</p></tp:treatment-sec><tp:treatment-sec sec-type="material" id="SECID0EE6AG"><title>Specimens examined.</title><p><bold>Japan. Kyushu</bold>: Fukuoka Prefecture, Fukuoka City, Sawara-ku, Mt. Kanayama, <named-content xmlns:xlink="http://www.w3.org/1999/xlink" content-type="dwc:verbatimCoordinates" xlink:type="simple"><named-content content-type="geo-json" specific-use="{&#34;type&#34;:&#34;Point&#34;,&#34;coordinates&#34;:[130.323214,33.476636]}" id="NCID0EP6AG" xlink:type="simple">33°28'35.89"N, 130°19'23.57"E</named-content></named-content>, alt. 700 m, semi-evergreen forest near streams containing <italic><tp:taxon-name><tp:taxon-name-part taxon-name-part-type="genus" reg="Carpinus">Carpinus</tp:taxon-name-part> <tp:taxon-name-part taxon-name-part-type="species" reg="laxiflora">laxiflora</tp:taxon-name-part></tp:taxon-name></italic> (Siebold et Zucc.) Blume, <italic><tp:taxon-name><tp:taxon-name-part taxon-name-part-type="genus" reg="Neolitsea">Neolitsea</tp:taxon-name-part> <tp:taxon-name-part taxon-name-part-type="species" reg="sericea">sericea</tp:taxon-name-part></tp:taxon-name></italic> (Blume) Koidz., <italic><tp:taxon-name><tp:taxon-name-part taxon-name-part-type="genus" reg="Quercus">Quercus</tp:taxon-name-part> <tp:taxon-name-part taxon-name-part-type="species" reg="acuta">acuta</tp:taxon-name-part></tp:taxon-name></italic> Thunb and <italic><tp:taxon-name><tp:taxon-name-part taxon-name-part-type="genus" reg="Stewartia">Stewartia</tp:taxon-name-part> <tp:taxon-name-part taxon-name-part-type="species" reg="pseudocamellia">pseudocamellia</tp:taxon-name-part></tp:taxon-name></italic> Maxim., on soil, 15 Jul 2018, <italic>H. Kanemitsu 2883</italic> (TNS1307641), <italic>H. Kanemitsu 2884</italic> (TNS1307641), <italic>H. Kanemitsu 2906</italic> (TNS1307645).</p></tp:treatment-sec><tp:treatment-sec sec-type="distribution" id="SECID0EGBBG"><title>Distribution and ecology.</title><p><tp:taxon-name><tp:taxon-name-part taxon-name-part-type="genus" reg="Diplazium">Diplazium</tp:taxon-name-part> <tp:taxon-name-part taxon-name-part-type="hybrid-sign">×</tp:taxon-name-part> <tp:taxon-name-part taxon-name-part-type="species" reg="kanayamaense">kanayamaense</tp:taxon-name-part></tp:taxon-name> has been identified to be from Kyushu, western Japan (Figures <xref ref-type="fig" rid="F3">3</xref>, <xref ref-type="fig" rid="F5">5</xref>). The species is observed on soil under semi-evergreen forest near streams. This hybrid is endemic to Japan and exists in a population of approximately 124 individuals with juveniles, although parents, <italic><tp:taxon-name><tp:taxon-name-part taxon-name-part-type="genus" reg="Diplazium">D.</tp:taxon-name-part> <tp:taxon-name-part taxon-name-part-type="species" reg="chinense">chinense</tp:taxon-name-part></tp:taxon-name></italic> and <italic><tp:taxon-name><tp:taxon-name-part taxon-name-part-type="genus" reg="Diplazium">D.</tp:taxon-name-part> <tp:taxon-name-part taxon-name-part-type="species" reg="deciduum">deciduum</tp:taxon-name-part></tp:taxon-name></italic>, were both absent near its side.</p></tp:treatment-sec><tp:treatment-sec sec-type="conservation status" id="SECID0EXCBG"><title>Conservation status.</title><p><italic>IUCN Red List Category.</italic> Based on estimates from GeoCAT, the <abbrev xmlns:xlink="http://www.w3.org/1999/xlink" xlink:title="extent of occurrence" id="ABBRID0E6CBG" xlink:type="simple">EOO</abbrev> of <tp:taxon-name><tp:taxon-name-part taxon-name-part-type="genus" reg="Diplazium">D.</tp:taxon-name-part> <tp:taxon-name-part taxon-name-part-type="hybrid-sign">×</tp:taxon-name-part> <tp:taxon-name-part taxon-name-part-type="species" reg="kanayamaense">kanayamaense</tp:taxon-name-part></tp:taxon-name> was 0.002 km<sup>2</sup>. <abbrev xmlns:xlink="http://www.w3.org/1999/xlink" xlink:title="area of occupancy" id="ABBRID0ESDBG" xlink:type="simple">AOO</abbrev> of <tp:taxon-name><tp:taxon-name-part taxon-name-part-type="genus" reg="Diplazium">D.</tp:taxon-name-part> <tp:taxon-name-part taxon-name-part-type="hybrid-sign">×</tp:taxon-name-part> <tp:taxon-name-part taxon-name-part-type="species" reg="kanayamaense">kanayamaense</tp:taxon-name-part></tp:taxon-name> was 4.0 km<sup>2</sup>. There were only approximately 124 individuals in the type locality and the population size is not decreasing. According to <xref ref-type="bibr" rid="B7">IUCN (2012)</xref> criteria, this hybrid is endangered (<abbrev xmlns:xlink="http://www.w3.org/1999/xlink" xlink:title="endangered" xlink:type="simple">EN</abbrev>). A formal evaluation of endangerment can be summarised by the following IUCN hierarchical alphanumeric coding system of criteria: <abbrev xmlns:xlink="http://www.w3.org/1999/xlink" xlink:title="endangered" xlink:type="simple">EN</abbrev> D.</p></tp:treatment-sec><tp:treatment-sec><!--Section generated to contain objects referenced in tp:taxon-treatment.--><fig id="F5" position="float" orientation="portrait"><object-id xmlns:xlink="http://www.w3.org/1999/xlink" content-type="doi" xlink:type="simple">10.3897/phytokeys.172.60660.figure5</object-id><object-id xmlns:xlink="http://www.w3.org/1999/xlink" content-type="arpha" xlink:type="simple">B130CF5A-AE02-5970-B858-A0D1F91B1B97</object-id><label>Figure 5.</label><caption><p>Map showing the known distribution in Japan of <tp:taxon-name><tp:taxon-name-part taxon-name-part-type="genus" reg="Diplazium">D.</tp:taxon-name-part> <tp:taxon-name-part taxon-name-part-type="hybrid-sign">×</tp:taxon-name-part> <tp:taxon-name-part taxon-name-part-type="species" reg="kanayamaense">kanayamaense</tp:taxon-name-part></tp:taxon-name> = Red circle and <tp:taxon-name><tp:taxon-name-part taxon-name-part-type="genus" reg="Diplazium">D.</tp:taxon-name-part> <tp:taxon-name-part taxon-name-part-type="hybrid-sign">×</tp:taxon-name-part> <tp:taxon-name-part taxon-name-part-type="species" reg="tsukushiense">tsukushiense</tp:taxon-name-part></tp:taxon-name> = Blue circle.</p></caption><graphic xmlns:xlink="http://www.w3.org/1999/xlink" xlink:href="phytokeys-172-039-g005.jpg" position="float" orientation="portrait" xlink:type="simple" id="oo_504160.jpg"><uri content-type="original_file" xlink:type="simple">https://binary.pensoft.net/fig/504160</uri></graphic></fig></tp:treatment-sec><ref-list><ref id="B7"><mixed-citation xmlns:xlink="http://www.w3.org/1999/xlink" xlink:type="simple"><institution xlink:type="simple">IUCN</institution> (<year>2012</year>) Guidelines for application of IUCN Red List criteria at regional and national levels: Version 4.0. Gland, Switzerland and Cambridge, UK.</mixed-citation></ref></ref-list></tp:taxon-treatment>
