# Supplementary material for: Two new hybrids of the genus Diplazium (Athyriaceae) from Japan
Source: PhytoKeys. 2021 Feb 1;172:39–55. doi: 10.3897/phytokeys.172.60660 (PMC7870639; doi:10.3897/phytokeys.172.60660)
Supplement: XML Treatment for Diplazium × tsukushiense [file phytokeys.172.60660-treatment2.xml]

<!DOCTYPE tp:taxon-treatment
  PUBLIC "-//TaxonX//DTD Taxonomic Treatment Publishing DTD v0 20100105//EN" "tax-treatment-NSO.dtd">
<tp:taxon-treatment xmlns:tp="http://www.plazi.org/taxpub"><tp:treatment-meta><kwd-group><label>Taxon classification</label><kwd><named-content xmlns:xlink="http://www.w3.org/1999/xlink" content-type="kingdom">Plantae</named-content></kwd><kwd><named-content xmlns:xlink="http://www.w3.org/1999/xlink" content-type="order">Polypodiales</named-content></kwd><kwd><named-content xmlns:xlink="http://www.w3.org/1999/xlink" content-type="family">Athyriaceae</named-content></kwd></kwd-group><mixed-citation publication-type="journal"><person-group><name><surname>Hori</surname><given-names>Kiyotaka</given-names></name><name><surname>Kanemitsu</surname><given-names>Hironobu</given-names></name></person-group><article-title>Two new hybrids of the genus <italic><tp:taxon-name><tp:taxon-name-part taxon-name-part-type="genus" reg="Diplazium">Diplazium</tp:taxon-name-part></tp:taxon-name></italic> (<tp:taxon-name><tp:taxon-name-part taxon-name-part-type="family">Athyriaceae</tp:taxon-name-part></tp:taxon-name>) from Japan</article-title><source>PhytoKeys</source><day>01</day><month>2</month><year>2021</year><volume>172</volume><fpage>39</fpage><lpage>55</lpage><pub-id pub-id-type="doi">10.3897/phytokeys.172.60660</pub-id></mixed-citation></tp:treatment-meta><tp:nomenclature><tp:taxon-name><object-id xmlns:xlink="http://www.w3.org/1999/xlink" content-type="arpha" xlink:type="simple">A44F3F71-1AD2-58F6-A169-E9A2B0F48B08</object-id>
              <tp:taxon-name-part taxon-name-part-type="genus" reg="Diplazium">Diplazium</tp:taxon-name-part>
              <tp:taxon-name-part taxon-name-part-type="hybrid-sign">×</tp:taxon-name-part>
              <tp:taxon-name-part taxon-name-part-type="species" reg="tsukushiense">tsukushiense</tp:taxon-name-part>
            </tp:taxon-name><tp:taxon-authority>K.Hori &amp; H.Kanemitsu</tp:taxon-authority><tp:taxon-status xmlns:xlink="http://www.w3.org/1999/xlink" xlink:type="simple">hyb. nov.</tp:taxon-status><xref ref-type="fig" rid="F4">Figure 4</xref></tp:nomenclature><tp:treatment-sec sec-type="diagnosis" id="SECID0EVFBG"><title>Diagnosis.</title><p><tp:taxon-name><tp:taxon-name-part taxon-name-part-type="genus" reg="Diplazium">D.</tp:taxon-name-part> <tp:taxon-name-part taxon-name-part-type="hybrid-sign">×</tp:taxon-name-part> <tp:taxon-name-part taxon-name-part-type="species" reg="tsukushiense">tsukushiense</tp:taxon-name-part></tp:taxon-name> is likened to <italic><tp:taxon-name><tp:taxon-name-part taxon-name-part-type="genus" reg="Diplazium">D.</tp:taxon-name-part> <tp:taxon-name-part taxon-name-part-type="species" reg="fauriei">fauriei</tp:taxon-name-part></tp:taxon-name></italic> with fronds 1-pinnate at the apex. However, lower pinnae of <italic><tp:taxon-name><tp:taxon-name-part taxon-name-part-type="genus" reg="Diplazium">D.</tp:taxon-name-part> <tp:taxon-name-part taxon-name-part-type="species" reg="fauriei">fauriei</tp:taxon-name-part></tp:taxon-name></italic> are not lobed, finely serrated on the margin. In contrast, lower pinnae of <tp:taxon-name><tp:taxon-name-part taxon-name-part-type="genus" reg="Diplazium">D.</tp:taxon-name-part> <tp:taxon-name-part taxon-name-part-type="hybrid-sign">×</tp:taxon-name-part> <tp:taxon-name-part taxon-name-part-type="species" reg="tsukushiense">tsukushiense</tp:taxon-name-part></tp:taxon-name> are lobed deeply and 1-pinnate pinnatifid.</p><fig id="F4" position="float" orientation="portrait"><object-id xmlns:xlink="http://www.w3.org/1999/xlink" content-type="doi" xlink:type="simple">10.3897/phytokeys.172.60660.figure4</object-id><object-id xmlns:xlink="http://www.w3.org/1999/xlink" content-type="arpha" xlink:type="simple">4DECD39E-FB93-59C8-B36C-FF08A5BA6D49</object-id><label>Figure 4.</label><caption><p><tp:taxon-name><tp:taxon-name-part taxon-name-part-type="genus" reg="Diplazium">Diplazium</tp:taxon-name-part> <tp:taxon-name-part taxon-name-part-type="hybrid-sign">×</tp:taxon-name-part> <tp:taxon-name-part taxon-name-part-type="species" reg="tsukushiense">tsukushiense</tp:taxon-name-part></tp:taxon-name> K.Hori &amp; H.Kanemitsu <bold>A</bold> lower stipe scale <bold>B</bold> habit <bold>C</bold> detail of abaxial pinnule <bold>A–C</bold> from the holotype (KAG151590) (illustration by K. Hori).</p></caption><graphic xmlns:xlink="http://www.w3.org/1999/xlink" xlink:href="phytokeys-172-039-g004.jpg" position="float" orientation="portrait" xlink:type="simple" id="oo_504159.jpg"><uri content-type="original_file" xlink:type="simple">https://binary.pensoft.net/fig/504159</uri></graphic></fig></tp:treatment-sec><tp:treatment-sec sec-type="material" id="SECID0ENIBG"><title>Type.</title><p>Japan. Kyushu: Fukuoka Prefecture, Nakagawa City, Ooaza-Gokayama, Tsukushiyabakei, <named-content xmlns:xlink="http://www.w3.org/1999/xlink" content-type="dwc:verbatimCoordinates" xlink:type="simple"><named-content content-type="geo-json" specific-use="{&#34;type&#34;:&#34;Point&#34;,&#34;coordinates&#34;:[130.426878,33.439686]}" id="NCID0EWIBG" xlink:type="simple">33°26'22.87"N, 130°25'36.76"E</named-content></named-content>, alt. 266 m, planted coniferous forest containing <italic><tp:taxon-name><tp:taxon-name-part taxon-name-part-type="genus" reg="Cryptomeria">Cryptomeria</tp:taxon-name-part> <tp:taxon-name-part taxon-name-part-type="species" reg="japonica">japonica</tp:taxon-name-part></tp:taxon-name></italic> (Thunb. ex L.f.) D.Don, on soil, 4 Jul 2020, <italic>H. Kanemitsu 3755</italic> (holotype: <named-content xmlns:xlink="http://www.w3.org/1999/xlink" content-type="dwc:institutional_code" xlink:type="simple">KAG</named-content> 151590),</p></tp:treatment-sec><tp:treatment-sec sec-type="description" id="SECID0ENJBG"><title>Description.</title><p><italic>Terrestrial semi-evergreen fern</italic>. <italic>Rhizomes</italic>: creeping, occasionally two-branched, black, 7–30 cm × 0.8–1.3 cm in diam., closely set with roots and persistent, densely clothed with old stipe bases, glabrous; <italic>fronds</italic>: 2–5 per rhizome; <italic>stipes</italic>: purplish-green, 20–30 cm × 0.2–0.3 cm in diam., glabrous in the middle to upper sections, sparsely clothed with dark brown scales (3.0–6.0 mm × 1.0–1.5 mm, with small projection on margin) on basal sections, lanceolate; <italic>blades</italic>: dark green on adaxial surface, 1-pinnate at the apex, 1-pinnate pinnatifid at the base and middle, 30.0–43.5 cm × 20.0–26.0 cm, narrowly ovate; <italic>rachises</italic>: purplish-green, glabrous; <italic>pinnae</italic>: 10–15 pairs, ascending, straight, lanceolate, alternate, petiolated (2–11 mm long), serrate to lobed, acute at the apex, sessile near the apex of blades, widely spaced, lowest pair of pinnae slightly reduced, second lowest pair usually largest, 10–16 cm × 2.0–5.0 cm; <italic>pinnules</italic>: alternate, 10–15 pairs on the basal sections of the blade, reduced distally, ovate to lanceolate, entirely to shallowly serrated, acute at apex in basal part of blade, rather acute at apex in middle part of blade, vein-free, single or double, close to or reaching to the margin, 5–7 pairs in the middle lobe; <italic>the most basiscopic pinnules on the lowest pinnae</italic>: occasionally absent, slightly short, rather independent from the costa, 3–7 mm × 3–4 mm; <italic>sori</italic>: long linear- or J-shaped, 1.0–5.0 mm long on the middle of veinlets, 4–10 pairs per ultimate segment, persistent; <italic>indusia</italic>: cloudy white or brown, same shape as sori, entire, persistent; <italic>spores</italic>: absent or irregular-shaped, abortive.</p></tp:treatment-sec><tp:treatment-sec sec-type="etymology" id="SECID0ELKBG"><title>Etymology.</title><p>The name derives from Tsukushiyabakei, Ooaza-Gokayama, Nakagawa City, Fukuoka Prefecture, west Japan, where <tp:taxon-name><tp:taxon-name-part taxon-name-part-type="genus" reg="Diplazium">Diplazium</tp:taxon-name-part> <tp:taxon-name-part taxon-name-part-type="hybrid-sign">×</tp:taxon-name-part> <tp:taxon-name-part taxon-name-part-type="species" reg="tsukushiense">tsukushiense</tp:taxon-name-part></tp:taxon-name> was initially found.</p></tp:treatment-sec><tp:treatment-sec sec-type="material" id="SECID0E5KBG"><title>Specimens examined.</title><p><bold>Japan. Kyushu</bold>: Fukuoka Prefecture, Nakagawa City, Ooaza-Gokayama, Tsukushiyabakei, <named-content xmlns:xlink="http://www.w3.org/1999/xlink" content-type="dwc:verbatimCoordinates" xlink:type="simple"><named-content content-type="geo-json" specific-use="{&#34;type&#34;:&#34;Point&#34;,&#34;coordinates&#34;:[130.426878,33.439686]}" id="NCID0EJLBG" xlink:type="simple">33°26'22.87"N, 130°25'36.76"E</named-content></named-content>, alt. 266 m, planted coniferous forest containing <italic><tp:taxon-name><tp:taxon-name-part taxon-name-part-type="genus" reg="Cryptomeria">Cryptomeria</tp:taxon-name-part> <tp:taxon-name-part taxon-name-part-type="species" reg="japonica">japonica</tp:taxon-name-part></tp:taxon-name></italic> (Thunb. ex L.f.) D.Don, on soil, 4 Jul 2020, <italic>H. Kanemitsu 3756</italic>, <italic>H. Kanemitsu 3757</italic>, <italic>loc.cit.</italic>, 16 Jul 2018, <italic>H. Kanemitsu 2930</italic> (TNS1307651), <italic>loc.cit.</italic>, 12 Dec 1976, <italic>S. Tsutsui 13341-3</italic> (TNS341595), <italic>loc.cit.</italic>, 8 Jul 1978, <italic>S. Tsutsui 15807</italic> (TNS424776), <italic>loc.cit.</italic>, 6 Nov 1999, <italic>Y. Inoue Y-37</italic> (TNS1159163), <italic>loc.cit.</italic>, 11 Aug 1986, coll. by <italic>T. Yamanaka</italic> (TNS1135951), <italic>loc.cit.</italic>, 11 Aug 1986, coll. by <italic>T. Yamanaka</italic> (TNS1135952), <italic>loc.cit.</italic>, 11 Aug 1986, coll. by <italic>T. Yamanaka</italic> (TNS1135953), <italic>loc.cit.</italic>, 11 Aug 1986, coll. by <italic>T. Yamanaka</italic> (TNS1135954).</p></tp:treatment-sec><tp:treatment-sec sec-type="distribution" id="SECID0E4MBG"><title>Distribution and ecology.</title><p><tp:taxon-name><tp:taxon-name-part taxon-name-part-type="genus" reg="Diplazium">D.</tp:taxon-name-part> <tp:taxon-name-part taxon-name-part-type="hybrid-sign">×</tp:taxon-name-part> <tp:taxon-name-part taxon-name-part-type="species" reg="tsukushiense">tsukushiense</tp:taxon-name-part></tp:taxon-name> has been determined to be from Kyushu, western Japan (Figures <xref ref-type="fig" rid="F4">4</xref>, <xref ref-type="fig" rid="F5">5</xref>). Observed to grow on soil under coniferous forest containing <italic><tp:taxon-name><tp:taxon-name-part taxon-name-part-type="genus" reg="Cryptomeria">Cryptomeria</tp:taxon-name-part> <tp:taxon-name-part taxon-name-part-type="species" reg="japonica">japonica</tp:taxon-name-part></tp:taxon-name></italic> (Thunb. ex L.f.) D.Don near streams. This hybrid is endemic to Japan. In the type locality, the population is only approximately 10 individuals. Parents <italic><tp:taxon-name><tp:taxon-name-part taxon-name-part-type="genus" reg="Diplazium">D.</tp:taxon-name-part> <tp:taxon-name-part taxon-name-part-type="species" reg="chinense">chinense</tp:taxon-name-part></tp:taxon-name></italic> and <italic><tp:taxon-name><tp:taxon-name-part taxon-name-part-type="genus" reg="Diplazium">D.</tp:taxon-name-part> <tp:taxon-name-part taxon-name-part-type="species" reg="fauriei">fauriei</tp:taxon-name-part></tp:taxon-name></italic> are observed in the same locality.</p><fig id="F5" position="float" orientation="portrait"><object-id xmlns:xlink="http://www.w3.org/1999/xlink" content-type="doi" xlink:type="simple">10.3897/phytokeys.172.60660.figure5</object-id><object-id xmlns:xlink="http://www.w3.org/1999/xlink" content-type="arpha" xlink:type="simple">B130CF5A-AE02-5970-B858-A0D1F91B1B97</object-id><label>Figure 5.</label><caption><p>Map showing the known distribution in Japan of <tp:taxon-name><tp:taxon-name-part taxon-name-part-type="genus" reg="Diplazium">D.</tp:taxon-name-part> <tp:taxon-name-part taxon-name-part-type="hybrid-sign">×</tp:taxon-name-part> <tp:taxon-name-part taxon-name-part-type="species" reg="kanayamaense">kanayamaense</tp:taxon-name-part></tp:taxon-name> = Red circle and <tp:taxon-name><tp:taxon-name-part taxon-name-part-type="genus" reg="Diplazium">D.</tp:taxon-name-part> <tp:taxon-name-part taxon-name-part-type="hybrid-sign">×</tp:taxon-name-part> <tp:taxon-name-part taxon-name-part-type="species" reg="tsukushiense">tsukushiense</tp:taxon-name-part></tp:taxon-name> = Blue circle.</p></caption><graphic xmlns:xlink="http://www.w3.org/1999/xlink" xlink:href="phytokeys-172-039-g005.jpg" position="float" orientation="portrait" xlink:type="simple" id="oo_504160.jpg"><uri content-type="original_file" xlink:type="simple">https://binary.pensoft.net/fig/504160</uri></graphic></fig></tp:treatment-sec><tp:treatment-sec sec-type="conservation status" id="SECID0EAQBG"><title>Conservation status.</title><p><italic>IUCN Red List Category.</italic> Based on estimates from GeoCAT, the <abbrev xmlns:xlink="http://www.w3.org/1999/xlink" xlink:title="extent of occurrence" id="ABBRID0EIQBG" xlink:type="simple">EOO</abbrev> of <tp:taxon-name><tp:taxon-name-part taxon-name-part-type="genus" reg="Diplazium">D.</tp:taxon-name-part> <tp:taxon-name-part taxon-name-part-type="hybrid-sign">×</tp:taxon-name-part> <tp:taxon-name-part taxon-name-part-type="species" reg="tsukushiense">tsukushiense</tp:taxon-name-part></tp:taxon-name> is 0.001 km<sup>2</sup>. The known <abbrev xmlns:xlink="http://www.w3.org/1999/xlink" xlink:title="area of occupancy" id="ABBRID0E2QBG" xlink:type="simple">AOO</abbrev> of <tp:taxon-name><tp:taxon-name-part taxon-name-part-type="genus" reg="Diplazium">D.</tp:taxon-name-part> <tp:taxon-name-part taxon-name-part-type="hybrid-sign">×</tp:taxon-name-part> <tp:taxon-name-part taxon-name-part-type="species" reg="tsukushiense">tsukushiense</tp:taxon-name-part></tp:taxon-name> is 4.0 km<sup>2</sup>. Only 10 individuals are found in the type locality and population size is decreasing because of illegal waste dumping in forests. Therefore, this hybrid should be considered critically endangered (<abbrev xmlns:xlink="http://www.w3.org/1999/xlink" xlink:title="critically endangered" id="ABBRID0EORBG" xlink:type="simple">CR</abbrev>), as per the <xref ref-type="bibr" rid="B7">IUCN (2012)</xref> criteria. A formal evaluation of endangerment is summarised by the following IUCN hierarchical alphanumeric coding: <abbrev xmlns:xlink="http://www.w3.org/1999/xlink" xlink:title="critically endangered" id="ABBRID0EWRBG" xlink:type="simple">CR</abbrev> B1ab (i, iv, v)+B2ab (i, iv,v)+C1+C2 a (i, ii) b+D.</p></tp:treatment-sec><ref-list><ref id="B7"><mixed-citation xmlns:xlink="http://www.w3.org/1999/xlink" xlink:type="simple"><institution xlink:type="simple">IUCN</institution> (<year>2012</year>) Guidelines for application of IUCN Red List criteria at regional and national levels: Version 4.0. Gland, Switzerland and Cambridge, UK.</mixed-citation></ref></ref-list></tp:taxon-treatment>
